# Supplementary material for: Association of Chrono-Nutritional Profiles with Weight Loss and Comorbidity Remission After Bariatric Surgery in Patients with Severe Obesity
Source: Nutrients. 2025 Sep 8;17(17):2901. doi: 10.3390/nu17172901 (PMC12430155; doi:10.3390/nu17172901)
Supplement: Supplementary file 1 [file nutrients-17-02901-s001.zip]

Archive with 1 entries (1 files):
- nutrients-3760079-SI.pdf
